# Supplementary material for: Influence of age-adjusted shock index trajectories on 30-day mortality for critical patients with septic shock
Source: Front Med (Lausanne). 2025 May 9;12:1534706. doi: 10.3389/fmed.2025.1534706 (PMC12098450; doi:10.3389/fmed.2025.1534706)
Supplement: Supplementary file 1 [file Data_Sheet_1.zip]

Archive with 7 entries (7 files):
- Supplementary Material/Supplement Figure 1.tif
- Supplementary Material/Supplement Figure legend.docx
- Supplementary Material/Supplement Table 1.docx
- Supplementary Material/Supplement Table 2.docx
- Supplementary Material/Supplement Table 3.docx
- Supplementary Material/Supplement Table 4.docx
- Supplementary Material/Supplement Table 5.docx
